# Supplementary material for: Assessing the Suitability of a Virtual ‘Pink Warrior’ for Older Breast Cancer Survivors during COVID-19: A Pilot Study
Source: Life (Basel). 2023 Feb 18;13(2):574. doi: 10.3390/life13020574 (PMC9965453; doi:10.3390/life13020574)
Supplement: Supplementary file 1 [file life-13-00574-s001.zip]

Archive with 1 entries (1 files):
- life-2178123-supplementary.pdf
